# Supplementary material for: Composite receptive fields in the mouse auditory cortex
Source: J Physiol. 2023 Aug 14;601(18):4091–104. doi: 10.1113/JP285003 (PMC10952747; doi:10.1113/JP285003)
Supplement: Supplementary file 1 — Statistical Summary Document [file TJP-601-4091-s001.xlsx]

## Sheet: Statistical Summary Table
Statistical Summary Document
Manuscript Title:	Composite receptive fields in the mouse auditory cortex
Authors:	Sihao Lu , Grace W.Y. Ang , Mark Steadman , Andriy S. Kozlov
Animal model used, if applicable:	Wild-type (C57BL/6)
Underlying hypothesis:	Auditory cortical neurons in mice have composite receptive fields
Definitions of ‘n’:	n is number of MNE models, individual recorded units given in table
	Except in 11 and 13 where n is number of recorded units
Statistical summary table:
Experimental question number	Finding/ conclusion	Experimental location/variable	Mean value	Standard Deviation	n	Exact P value	Figure/table in which data are presented	Units	Data comparisons	Statistical test	Any other experimental factors	Comments
Multiple tests of the same question are shown in different rows		e.g. cortex vs cerebellum or genotype	(or other summary statistic)	(SD)	(value)	If P is considered significant against a stated confidence limit, authors may indicate this in bold.The exact value must be stated unless P is less than 0.0001, in which case < is permitted.			e.g. WT vs KO		e.g. subjects’ age or sex	e.g. observation
1. Do neuronal receptive fields have different numbers of excitatory and inhibitory subunits?	Yes	Cortex	6.9 excitatory units, 8.2 inhibitory units	3.7 excitatory units, 2.3 inhibitory units	128 (74 from USV stimulation, 54 from starling song, all units stimulated with starling are included in units with USV stimulation)	0.00874	3	Count	Excitatory vs inhibitory subunits	Wilcoxon rank sum test	N/A
2. Do ethologically relevant stimuli result in a different estimates number of excitatory subunits?	Yes	Cortex	5.9 for USV, 8.2 for starling song	3.6 for USV, 3.5 for starling song	74 for USV, 54 for starling	0.00115	3	Count	USVs vs starling song	Wilcoxon rank sum test with Bonferroni-Holm correction	N/A
3. Do ethologically relevant stimuli result in a different estimated number of inhibitory subunits?	Yes	Cortex	7.7 for USV, 8.8 for starling song	2.3 for USV, 2.1 for starling song	74 for USV, 54 for starling	0.0297	3	Count	USVs vs starling song	Wilcoxon rank sum test with Bonferroni-Holm correction	N/A
4. Do USV stimuli result in different estimated number of excitatory and inhibitory subunits?	Yes	Cortex	5.9 excitatory units, 7.7 inhibitory units	3.6 excitatory units, 2.3 inhibitory units	74 for USV, 54 for starling	0.00167	3	Count	Excitatory vs inhibitory subunits	Wilcoxon rank sum test with Bonferroni-Holm correction	N/A
5. Do staring song stimuli result in different estimated number of excitatory and inhibitory subunits?	No	Cortex	8.2 excitatory units, 8.8 inhibitory units	3.6 excitatory units, 2.1 inhibitory units	74 for USV, 54 for starling	1	3	Count	Excitatory vs inhibitory subunits	Wilcoxon rank sum test with Bonferroni-Holm correction	N/A
6. Do natural stimuli result in higher estimated number of excitatory subunits?	Yes	Cortex	6.4 for USV, 1.4 for pure tones	3.3 for USV, 1.0 for pure tones	34	<0.0001	3	Count	USVs vs pure tones	Wilcoxon rank sum test with Bonferroni-Holm correction	N/A
7. Do natural stimuli result in higher estimated number of inhibitory subunits?	No	Cortex	7.3 for USV, 6.2 for pure tones	2.7 for USV, 3.0 for pure tones	34	0.457	3	Count	USVs vs pure tones	Wilcoxon rank sum test with Bonferroni-Holm correction	N/A
8. Do USV stimuli result in different estimated number of excitatory and inhibitory subunits?	Yes	Cortex	6.4 excitatory units, 7.7 inhibitory units	3.3 excitatory units, 2.7 inhibitory units	34	1	3	Count	Excitatory vs inhibitory subunits	Wilcoxon rank sum test with Bonferroni-Holm correction	N/A
9. Do pure tone stimuli result in different estimated number of excitatory and inhibitory subunits?	Yes	Cortex	1.4 excitatory units, 6.2 inhibitory units	1.0 excitatory units, 3.0 inhibitory units	34	<0.0001	3	Count	Excitatory vs inhibitory subunits	Wilcoxon rank sum test with Bonferroni-Holm correction	N/A
10. Does stimulating cells with ethologically relevant stimuli result in models with higher prediction accuracy?	No	Cortex	0.33 for USVs, 0.36 for starling song	0.11 for USVs, 0.10 for starling songs	74 for USVs, 54 for starling song	0.123	5	Correlation coefficient	USV vs starling song	Wilcoxon rank sum test	N/A
11. Does the firing rate of single units differ when presented with ethologically relevant stimuli?	No	Cortex	1.3 for USVs, 1.3 for starling song	1.2 for USVs, 1.2 for starling songs	74 for USVs, 54 for starling song	0.765	5	Hz	USV vs starling song	Wilcoxon rank sum test	N/A
12. Does stimulating cells with natural stimuli result in models with higher prediction accuracy?	No	Cortex	0.32 for USVs, 0.42 for pure tones	0.10 for USVs, 0.13 for pure tones	34	0.00166	5	Correlation coefficient	USVs vs pure tones	Wilcoxon rank sum test	N/A	Result possibly due to higher firing rate elicited by pure tones
13. Does the firing rate of single units differ when presented with natural stimuli?	Yes	Cortex	1.4 for USVs, 6.4 for pure tones	1.2 for USVs, 5.2 for pure tones	34	<0.0001	5	Hz	USVs vs pure tones	Wilcoxon rank sum test	N/A
14. Do models trained on ethologically relevant stimuli generalize better?	Yes	Cortex	0.052 for USV trained, 0.0081 for starling trained	0.070 for USV trained, 0.094 for starling trained	54	<0.0001	5	Correlation coefficient	USV vs starling song	paired t-test	N/A
15. Do MNE models outperform STC models?	Yes	Cortex	0.34 for MNE, 0.077 for STC	0.11 for MNE, 0.077 for STC	128 (74 from USV stimulation, 54 from starling song, all units stimulated with starling are included in units with USV stimulation)	<0.0001	5	Correlation coefficient	MNE vs STC	paired t-test	N/A
